# Supplementary material for: Clinical Spectrum and Functional Consequences Associated with Bi-Allelic Pathogenic PNPT1 Variants
Source: J Clin Med. 2019 Nov 19;8(11):2020. doi: 10.3390/jcm8112020 (PMC6912252; doi:10.3390/jcm8112020)
Supplement: Supplementary file 1 [file jcm-08-02020-s001.zip]

Archive with 16 entries (13 files):
- supplementary files/
- supplementary files/~$S2 In silicos and population frequency of variants in new families.xlsx
- __MACOSX/
- __MACOSX/supplementary files/
- __MACOSX/supplementary files/._~$S2 In silicos and population frequency of variants in new families.xlsx
- supplementary files/~$S1 Clinical Phenotype of patients with PNPT1 variants 11.11.19.xlsx
- __MACOSX/supplementary files/._~$S1 Clinical Phenotype of patients with PNPT1 variants 11.11.19.xlsx
- supplementary files/S1 Clinical Phenotype of patients with PNPT1 variants 11.11.19.xlsx
- __MACOSX/supplementary files/._S1 Clinical Phenotype of patients with PNPT1 variants 11.11.19.xlsx
- supplementary files/~$gure S1.docx
- __MACOSX/supplementary files/._~$gure S1.docx
- supplementary files/S2 In silicos and population frequency of variants in new families.xlsx
- __MACOSX/supplementary files/._S2 In silicos and population frequency of variants in new families.xlsx
- supplementary files/Figure S1.docx
- __MACOSX/supplementary files/._Figure S1.docx
- __MACOSX/._supplementary files
