# Supplementary material for: Clinical Spectrum and Functional Consequences Associated with Bi-Allelic Pathogenic PNPT1 Variants
Source: J Clin Med. 2019 Nov 19;8(11):2020. doi: 10.3390/jcm8112020 (PMC6912252; doi:10.3390/jcm8112020)
Supplement: Supplementary file 1 [file jcm-08-02020-s001.zip › supplementary files/S1 Clinical Phenotype of patients with PNPT1 variants 11.11.19.xlsx]

## Sheet: Table S1 
Patient	Family	Reference	Gender	PNPT1 Variants NP_149100.2	Ethnicity	Signs at birth	Microcephaly	Abnormality of the head	Abnormality of the hand	Age at presentation	Presenting symptom(s)	Alive at last follow up	Age at last follow up (years)	Neurodevelopmental abnormality	Language	Gait disturbance	Abnormal muscle tone	Abnormal reflexes	Abnormality of movement	Seizures	EEG abnormalities	Neuropathy	Abnormality of eye movement	Visual impairment	Abnormal fundus morphology	Sensorineural hearing impairment	Feeding difficulties	Abnormality of esophagus physiology	Episodic vomiting	Constipation	Respiratory problems	Abnormality of the cardiovascular system	Abnormality of the genitourinary system	Sleep disturbance	Scoliosis	Abnormality of the skeletal system	Abnormality of immune system physiology	Other	Raised serum lactate	Raised CSF lactate	Respiratory chain deficiency by spectrophotometry (Tissue /Complex)	MRI abnormalities
1	1	Unpublished	M	p.(Thr531Arg) p.(Ala454Gly)	Anglo-Australian	Feeding difficulties, irritability	Yes	Small anterior fontanelle, dysmorphism in keeping with neurometabolic abnormality Narrow forehead; prominent inferior crus of antihelix	Puffy dorsum of hands and feet; tapering fingers	Birth	Feeding difficulties, irritability	Yes	5.5	Global developmental delay, no regression , profound intelectual disability	Non verbal	Inability to walk	Central hypotonia with limb hypertonia	Yes, difficult to elicit all reflexes	Dystonia	Infantile Spasms, Tonic head and eye deviation, arm posturing starting bewtween 1-2 years	Abnormal multifocal epileptiform activity with posterior bias	Mild demyelinating	Nystagmus	Yes	Optic atrophy	NK	G-tube fed and removed after complications; changed to NGT feeds	Gastroesophageal reflux , Dysphagia	Yes	Yes	Yes, required NPA due to upper airway obstruction, nocturnal desaturations and sleep disturbance; recurrent aspiration pneumonia	Patent foramen ovale, Hypertension treated with amlodipine	NK	Yes	Yes	Scoliosis, Bilateral hip dislocation that required varus derotation osteotomy at age 4 years	Recurrent infections	NK	No	No	Normal in fibroblasts	Reduction in white matter volume Thin corpus callosum
2	2	Unpublished	M	p.(Ala507Ser) p.(Val607Lysfs*21)	Anglo-Australian	Fetal distress	No	No	No	3 weeks	Mild to moderate hearing loss	Yes	5.4	Global developmental delay, no regression	Non verbal	Inability to walk	Hypotonia	Reduced	No	Multifocal seizure disorder induced by drowsiness and sleep on EEG, presenting at 2 years clinically	Sleep EEG - multifocal seizure disorder induced by drowsiness and sleep Awake EEG -abnormal background	No	Nystagmus	Yes	Optic atrophy	Yes	yes	Gastroesophageal reflux ,Dysphagia	No	No	No	no	NK	Yes	No	No (but mild migration)	Recurrent Ear infections	NK	Yes	No	yes, muscle/CIV	Generalized white matter volume loss with a posterior predilection
3	3	Unpublished	F	p.(Arg136Cys) p.(Pro467His)	Anglo-Australian	No	No	No	No	3 months	poor head control, feeding difficulties	Yes	3	Global developmental delay, no regression	Non verbal	Inability to walk	Central hypotonia with peripheral hypertonia	Yes, pathologically brisk	Dystonia, Choreoathetosis	Possible seizure at 8 months	normal	NK	NK	NK	NK	NK	Yes	Gastroesophageal reflux	No	Yes	Reactive airway disease	no	NK	NK	NK	NK	Reactive airway disease	NK	NK	NK	NK	Abnormal signal in the pons, cerebellar peduncles, medullary dorsal tracts and peri-aqueductal grey matter
3.2	3	Unpublished	M	p.(Arg136Cys) p.(Pro467His)	Anglo-Australian	No	No	No	No	5 weeks	Mildly abnormal tone	Yes	1.2	Normal at 14 months	10 words at 14 months	Beginning steps at 14m	Mildly abnormal tone in the neonatal period, normal tone at 14months	Normal	No	No	NK	NK	NK	NK	NK	NK	No	No	No	Yes	No	no	NK	NK	NK	NK	No	NK	NK	NK	NK	NK
4	4	Unpublished	M	p.(Arg738Cys) p.(Ala684Thr)	Anglo-Australian	No	No	No	No	11 years	Deafness, hearing and visual loss with ptosis and blepharospasm	Yes	78	Loss of skills/ regression	Yes	Broad based, Ataxia	No	normal	Gait ataxia	Syncope but normal EEG	normal EEG	Large fibre neuropathy	Progressive ophthalmoplegia	Yes	Optic atrophy	Yes	NK	NK	No	NK	No	No	NK	NK	NK	NK	NK	Depression	No	NK	NK	NK
5	5	Alodaib A, et al. Eur J Hum Genet. 2016.	M	p.(Gln254Lys) p.(Ala510Pro)	Anglo-Australian	Hypotonia, irritability, dystonic posturing, less severe than sib	No	Hypotonic facies	Small hands, curved finger tips/clubbing	Neonatal	Hypotonia	Yes	19	Severe global developmental delay/no regresion, profound intelectual disability	No	Inability to walk	Hypotonia	areflexia	Dystonia (less than brother) , Choreoathetosis	No	NK	Sensory and autonomic: self-mutilation lips and tounge Nerve biopsy: severe chronic axonal neuropathy	Nystagmus	Yes -Moderate , visual acuity 6/45	Optic atrophy	Yes	Gastroparesis	Gastroesophageal reflux	No	Yes	Chronic lung disease due to aspiration	No	NK	Yes	yes, milder	Hip dysplasia, Scoliosis (milder than brother)	NK	Less severy affected than brother, increased appetite	No	Yes	Normal in muscle and fibroblasts	Mild white matter atrophy
6	5	Alodaib A, et al. Eur J Hum Genet. 2016.	M	p.(Gln254Lys) p.(Ala510Pro)	Anglo-Australian	Hypotonia, irritability, poor feeding dystonic posturing,	yes, postnatal	Hypotonic facies , triangular head , Coarse hair	Small hands, curved finger tips/clubbing	Neonatal	Hypotonia	Yes	17	Severe global developmental delay/ no regresion, profound intelectual disability	No	Inability to walk	Hypotonia	Areflexia	Dystonia, generalized but more in arms	No	NK	Sensory and autonomic, bites hands Nerve Conduction- motor normal, decreased in sensory nerves Electromyography - no significant activity at rest Muscle biopsy- evidence of denervation possibly due to axonal neuropathy Sural nerve biopsy- consistent with severe axonal neuropathy	Rotatory and horizontal Nystagmus	Yes	Optic atrophy	Yes	Gastroparesis	Severe Gastroesophageal reflux, required fundoplication	Yes, every 1- 6 weeks lasting hours-days, controlled at 6 years	Yes	Chronic lung disease , Bronchiectasias	No	Urinary retention	No	yes, progressive	Hip dysplasia, progresive scoliosis	Abnormal histamine response on a skin testing	Bulbar palsy, bruxism, , heat intolerance, low sweating, poor temperature regulation	No	No	NK	Non specific white matter changes in the periventricular and parieto occipital regions
7	6	Unpublished	Male	p.(Ala507Ser ) p.(Thr531Arg)	European	No	No	No	Normal	Birth	Hypotonia	Yes	6	Global developmental delay	1st words at 24 months - fluent at 5 years	Crawled at 2 years; unable to walk at 5 years	Hypotonia	Areflexia	Leg dystonia	No	NK	Sensory	Strabismus	No	No	No	No	Gastroesophageal reflux	No	Yes	Obstructive sleep apnea	Trabeculations	Urinary incontinence	Yes	No	No	Allergy	NK	No	NK	NK	NK
8	6	Unpublished	Male	p.(Ala507Ser ) p.(Thr531Arg)	European	No	No	No	Normal	Birth	Hypotonia	Yes	10	Global developmental delay	1st words at 2 1/2 years - fluentat 10 years	Crawled at 2 years; unable to walk at 10 years	Hypotonia	Areflexia	Leg dystonia	No	Normal	Sensory	Nystagmus	Yes	Optic atrophy	No	Yes	Gastroesophageal reflux , Dysphagia	No	No	Obstructive sleep apnea	Trabeculations	Urinary incontinence	Yes	No	No	Allergy	NK	No	NK	NK	Thin corupus callosum
9	7	Slavotinek AM, Clin Genet. 2015;88(5):468-73	M	NM_033109.5:c.404-1G>A (splicing) p.(Ala507Ser)	Northern European	Supplemental oxygen for 1 day; jaundice treated with phototherapy	Yes	Microbrachycephaly; metopic ridge; mild bilateral ptosis; Downslanting palpebral fissures; Broad, high nasal bridge; tented upper lip	Long fingers	2 months	Feeding and sleeping difficulties, ; little eye contact	Yes	7.9	Global developmental delay, , profound intelectual disability	Non-verbal	No	Decreased axial tone; increased appendicular tone	Yes - brisk biceps and patellar reflexes	Dystonia, myoclonic jerks	Tonic seizures at 2 months	Right posterior quadrant epileptiform discharges, poorly organized background, abundant high-amplitude multifocal spikes	No	Nystagmus	Yes	Optic atrophy, chorioretinal defect in left eye	Yes	Yes	Gastroesophageal reflux, Dysphagia	Yes	Yes	Cold-induced asthma	Tachycardia, Hypertension	Renal artery stenosis	Yes	Yes	Bilateral hip dislocation, repaired by open reduction and pelvic osteotomy, progressive scoliosis	Recurrent infections, Multiple hospitalizations for viral illnesses, Cold-induced asthma	Cholelithiasis; precocious puberty (pubic hair noted age 7 y, without other signs of puberty); chronic iron deficiency anemia treated with iron infusions	No	NK	NK	Global cerebral volume loss, delayed maturation, simplified gyral pattern,Thin corupus callosum
10	8	Von Ameln S, et al. Am J Hum Genet. 2012;91(5):919-27.	M	p.(Glu475Gly)	Moroccan	No	NK	No	No	Childhood	Severe hearing impairment	Yes	24	No	No	No	No	No	No	No	NK	NK	No	No	NK	Yes	No	No	No	No	No	No	No	No	No	No	NK	NK	NK	NK	NK	NK
11	8	Von Ameln S, et al. Am J Hum Genet. 2012;91(5):919-27.	F	p.(Glu475Gly)	Moroccan	No	NK	No	No	Childhood	Severe hearing impairment	Yes	20	No	No	No	No	No	No	No	NK	NK	No	No	NK	Yes	No	No	No	No	No	No	No	No	No	No	NK	NK	NK	NK	NK	NK
12	8	Von Ameln S, et al. Am J Hum Genet. 2012;91(5):919-27.	M	p.(Glu475Gly)	Moroccan	No	NK	No	No	Childhood	Severe hearing impairment	Yes	19	No	No	No	No	No	No	No	NK	NK	No	No	NK	Yes	No	No	No	No	No	No	No	No	No	No	NK	NK	NK	NK	NK	NK
13	9	Vedrenne V, et al Am J Hum Genet. 2012;91(5):912-8	F	p.(Gln387Arg)	Moroccan	No	NK	No	NK	4 months	Feeding difficulties,vomiting, and swallowing difficulties	Yes	15	Good development until 4months, at 9months with loss of purposeful hand movements	No	Inability to walk	Sudden hypotonia at 9 months	Deep-tendon reflexes of the inferior limbs were barely detected	Dystonia at 9m, buccofacial dyskinesia, choreoathetosis, myoclonies	No	Clinically silent erratic myoclonies	Reduced nerve-conduction velocity	No	No	No	NA	Major swallowing difficulties required gastrostomy	Dysphagia	Presented with vomiting at 4 months	NK	NK	NK	NK	NK	NK	Major retractions of the right hip and ankles prompted a consideration of multiple tenotomies	NK	NK	Yes	Yes	Yes, liver/CIV and CIII	Bilateral hyperintensities in putamen and caudate nuclei
14	9	Vedrenne V, et al. Dhir et al. Nature. 2018;560(7717):238-42	M	p.(Gln387Arg)	Moroccan	No	NK	No	NK	6 months	Sudden motor regression with trunk hypotonia and choreoathetotic movements	Yes	13	Good development until 4 months, motor regression	No	Inability to walk	Sudden Hypotonia at 6m	NK	Dystonia at 6m, Choreoathetosis, myoclonies	No	Clinically silent erratic myoclonies	NK	NK	No	NK	NK	NK	NK	NA	NK	NK	NK	NK	NK	NK	NK	NK	NK	Yes	Yes	No	Hyperintensities in the bilateral putamen and caudate nuclei
15	10	Matilainen S, Hum Mol Genet. 2017;26(17):3352-61.	F	p.(Arg136His) p.(Pro140Leu)	Vietnamese	Yes	NK	No	NK	1 month	Hypotonia	No, due to infection	2.4	Global developmental delay	No	Inability to walk	Hypotonia	NK	Buccofacial dyskinesia, upper limb movements.	At 2months Infantile Spasms, at 10years daily seizures, controlled with phenobarbital and vigabatrin	NK	NK	Nystagmus	Yes	NK	No	Yes	NK	Vomiting episodes at 10 months	NK	NK	No	NK	NK	NK	NK	NK	NK	Yes	No	NK	Bilateral signal intensity of globus pallidus
16	11	Sato R, Clin Genet. 2018;93(2):242-7.	F	p.Gly76Asp) p.(Arg192*)	Japanese	hypotonia	NK	Characteristic facial features, including an upslanted palpebral fissure, epicanthus, a depressed nasal ridge and protruding ears.	NK	Congenital	Hypotonia	No, due to acute encephalopathy	4	Severe developmental delay	NK	Inability to walk	Hypotonia	NK	NK	Seizures	Hypsarrhythmia consistent with late-onset West syndrome	NK	Nystagmus	NA	NK	No	Nk	NK	NK	NK	NK	Ventricular septal defect	NK	NK	NK	NK	NK	NK	No	No	NK	Delayed myelination
17	11	Sato R, Clin Genet. 2018;93(2):242-7.	M	p.(Gly76Asp) p.(Arg192*)	Japanese	transient tachypnea	Yes	Upslanted palpebral fissures, epicanthus, a depressed nasal ridge and protruding ears.	NK	Neonatal	Neonatal -transient tachypnea , at 3 months hypertonia	Yes	3	Global developmental delay, at 3years (Enjoji Scale of Infant Analytical Development) was 15 months.	NK	Inability to walk	Hypertonia at 3 months that gradualy changed to severe hypotonia by 3years	NK	NK	Infantile spasms at 2 years of age, controled by valproate.	Hypsarrhythmia consistent with late-onset West syndrome	Short-latency somatosensory-evoked potentials showed decreased central conduction velocity and amplitude	NK	Normal visually evoked potentials	NK	No	NK	NK	NK	NK	NK	NK	NK	NK	NK	NK	NK	NK	No	No	NK	Delayed myelination, diminished white matter, thinning of the corpus callosum and reduced volume of the cerebrum and brainstem
18	12	Eaton A, Am J Med Genet A. 2018;176(11):2487-93.	M	p.(Glu584Glyfs*17) p.(Met745Thr)	NK	NK	NK	NK	NK	Neonatal	SNHL	Yes	64	Regression in adulthood, progressive cognitive decline	Sign language	Ataxia at 40 years Wheelchair-dependent at 47 years	Significantly decreased tone of the lower limbs in adulthood	Diminished in the upper limbs and absent in the lower limbs.	Dystonia, Ataxia	No	NK	NK	NK	Progressive visual impairment visual acuity of 20/400.	Optic Atrophy	Yes	Swallowing difficulties	NK	NK	NK	NK	Aortic root dilatation and proximal septal thickening	Urinary incontinence.	NK	NK	NK	NK	NK	NK	NK	NK	Mild diffuse cerebellar atrophy, cerebral atrophy. Small cystic-like lesions of cerebral peduncles
19	12	Eaton A, Am J Med Genet A. 2018;176(11):2487-93.	M	p.(Glu584Glyfs*17) p.(Met745Thr)	NK	NK	NK	NK	NK	Neonatal	SNHL	Yes	60	Regression in adulthood, progressive cognitive decline	Sign language	Ataxia at age 45 years, Wheelchair dependent by age 58 years	NK	Diminished reflexes in all four limbs	Dystonia, Ataxia	No	NK	NK	NK	Progressive Visual impairment visual acuity of 20/400	Optic Atrophy	Yes	Swallowing difficulties	NK	NK	NK	NK	NK	Urinary incontinence.	NK	NK	NK	NK	Obsessive compulsive disorder	NK	NK	NK	No
20	12	Eaton A, Am J Med Genet A. 2018;176(11):2487-93.	F	p.(Glu584Glyfs*17) p.(Met745Thr)	NK	NK	NK	NK	NK	Neonatal	SNHL	Yes	40	Regression in adulthood, progressive cognitive decline	Sign language and a few verbal words.	Progressive balance issues at 30 years , ataxia, wheelchair-dependent by 40 years	Increased tone in the lower extremities	Brisk reflexes and clonus	Dystonia, Ataxia	No	NK	NK	NK	Yes	Optic Atrophy	Yes	Swallowing difficulties	NK	NK	NK	NK	NK	NK	NK	NK	NK	NK	Depression, paranoia	NK	NK	NK	Small hyperintensities in the cerebral hemispheric white matter
21	13	Dhir et al Nature. 2018;560(7717):238-40	M	p.(Arg136His)	NK	Congenital cataract	NK	NK	NK	Neonatal	Cognenital cataract	No, reason not stated	2	NK	NK	NK	Truncal hypotonia	NK	NK	NK	NK	NK	Nystagmus	Congenital cataracts	NK	Yes	Yes	NK	NK	NK	NK	NK	NK	NK	NK	NK	NK	NK	Yes	NK	Multiple deficiency in muscle and fibroblasts	Anomalies of putamen and basal ganglia , lactate peak in MR spectroscopy
22	14	Dhir et al Nature. 2018;560(7717):238-41	M	p.(Ser70Pro) p.(Asp713Tyr)	NK	NK	NK	NK	NK	NK	NK	Yes	1	NK	NK	NK	Truncal hypotonia with Hypertonia of the lower limbs	NK	Dystonia	NK	NK	NK	Nystagmus	NK	NK	NK	NK	NK	NK	NK	NK	NK	NK	NK	NK	NK	NK	NK	NK	NK	Multiple deficiency in fibroblasts	NK
23	15	Dhir et al. Nature. 2018;560(7717):238-42	F	p.(Gly499Arg) p.(Ala507Ser )	NK	NK	NK	NK	NK	NK	NK	Yes	7	NK	NK	NK	Hypotonia	NK	NK	NK	NK	Sensory neuropathy	Abnormal eye movements	NK	NK	Yes	NK	NK	NK	NK	NK	NK	NK	NK	NK	NK	NK	NK	NK	NK	Normal in fibroblasts	Delayed myelination, abnormal corpus callosum
	NK	Not known
	NA	Not available
	SNHL	Sensorineural hearing loss
