# Supplementary material for: Clinical Spectrum and Functional Consequences Associated with Bi-Allelic Pathogenic PNPT1 Variants
Source: J Clin Med. 2019 Nov 19;8(11):2020. doi: 10.3390/jcm8112020 (PMC6912252; doi:10.3390/jcm8112020)
Supplement: Supplementary file 1 [file jcm-08-02020-s001.zip › supplementary files/S2 In silicos and population frequency of variants in new families.xlsx]

## Sheet: S2
Table S2. In silico studies and population frequency of PNPT1 variants identified in new families
Family	gDNA	Protein NP_149100.2	cDNA NM_033109.4	Population frequency (GnomAD)	Polyphen	SIFT	Mutation Taster	Amino acid change (Grantham score: <65 minor, >65 moderate, >100 major)	CADD raw score (threshold >1.75 = deleterious)	Conservation	Other
1	chr2:55874492G>C	p.(Thr531Arg)	1592C>G	0.00003560 (10 /28092) 0 homozygous	probably damaging	deleterious	disease causing	71	6.68	very high	Also identified in family 6 in trans with a known pathogenic variant p.(Ala507Ser ), listed in clinvar as Likely pathogenic and Uncertain significance (ID 209184)
1	chr2:55883346G>C	p.(Ala454Gly)	1361C>G	0.000003989 (1/ 250714 ) 0 homozygous	probably damaging	deleterious	disease causing	60	6.56	very high	Submited to Clinvar as Likely pathogenic (1)(Variant ID: 548987)
2	chr2:55872488A>G	p.(Val607Lysfs*21)	c.1818T>G	not reported	NA	NA	disease causing	NA	-0.03	very high	Human Splice Finder: Activation of an exonic cryptic donor site. Potential alteration of splicing. Mutation Taster: splice site changes
2	chr2:55874565C>A	p.(Ala507Ser)	c.1519G>T	0.0002126 (60/282190) 0 homozygous	possibly damaging	tolerated	disease causing	99	5.68	very high	Listed in ClinVar as Likely pathogenic ( ID: 215010), reported in 4 of the 15 families.
3	chr2:55910967G>A	p.(Arg136Cys)	c.406C>T	0.00001063 (3/282296) 0 homozygous	possibly damaging	deleterious	disease causing	180	7.38	very high	Alternative amino acid change is reported in 2 of the 15 families
3	chr2:55883307G>T	p.(Pro467His)	c.1400C>A	0.000003984 (1/251016) 0 homozygous	probably damaging	deleterious	disease causing	77	6.14	very high
4	chr2:55863512G>A	p.(Arg738Cys)	c.2212C>T	0.0002601 (73/280624) 0 homozygous	probably damaging	deleterious	disease causing	180	6.84	very high
4	chr2:55870312C>T	p.(Ala684Thr)	c.2050G>A	0.00001193 (3/251420) 0 homozygous	probably damaging	deleterious	disease causing	58	8.06	very high
6	chr2:55874565C>A	p.(Ala507Ser)	c.1519G>T	0.0002126 (60/282190) 0 homozygous	possibly damaging	tolerated	disease causing	99	5.68	very high	Listed in ClinVar as Likely pathogenic (Variant ID: 215010), reported in 4 of the 15 families.
6	chr2:55874492G>C	p.(Thr531Arg)	1592C>G	0.00003560 (10 /28092) 0 homozygous	probably damaging	deleterious	disease causing	71	6.68	very high	Also identified in family 1, listed in clinvar as Likely pathogenic and Uncertain significance (ID 209184)
